# Supplementary material for: Integrated physiological and transcriptomic analysis uncovers the mechanism of moderate nitrogen application on promoting the growth and (-)-borneol accumulation of Blumea balsamifera
Source: Front Plant Sci. 2025 Jan 31;15:1531932. doi: 10.3389/fpls.2024.1531932 (PMC11825785; doi:10.3389/fpls.2024.1531932)
Supplement: Supplementary file 1 [file DataSheet1.zip]

Archive with 12 entries (11 files):
- Supplementary files/
- Supplementary files/Figure S1.pdf
- Supplementary files/Figure S2.pdf
- Supplementary files/Figure S3.pdf
- Supplementary files/Figure S4.pdf
- Supplementary files/Figure S5.pdf
- Supplementary files/Figure S6.pdf
- Supplementary files/Supplemental Figure and Table.docx
- Supplementary files/Table S1.xlsx
- Supplementary files/Table S2.xlsx
- Supplementary files/Table S3.xlsx
- Supplementary files/新建 文本文档.txt
