# Supplementary material for: Integrated physiological and transcriptomic analysis uncovers the mechanism of moderate nitrogen application on promoting the growth and (-)-borneol accumulation of Blumea balsamifera
Source: Front Plant Sci. 2025 Jan 31;15:1531932. doi: 10.3389/fpls.2024.1531932 (PMC11825785; doi:10.3389/fpls.2024.1531932)
Supplement: Supplementary file 1 [file DataSheet1.zip › Supplementary files/Table S1.xlsx]

## Sheet: Sheet1
Table S1. Information on the primers used for qRT‒PCR in this study.
Gene ID	Forward primer (5’-3’)	Reverse primer (5’-3’)
18S rRNA	CGGCTACCACATCCAAGGAA	GCTGGAATTACCGCGGCT
DN641_c0_g1(TPS)	AGGAACGAGGGAACTGATGTCA	GGTAGGTGAGAGTGAGGACGAT
DN9076_c0_g1(IDI)	TGCCACCTGATGGAGAAGATTG	GAGCGTTGCTGAAGGAGTAACT
DN739_c1_g2(FDPS)	TCACCGCCGCATTGTTCAG	ATCTTGCCAATCACCTCAGGAG
DN7765_c4_g1(HDR4)	CTCTCCACTTGCTCCGACATC	TGTAGTTCTCGCTTCTGGTCAA
DN20044_c0_g1(DXS2)	GACTGCCAATTCAACCACTCCT	AAGACGCCATTGCTTGATACGA
DN6376_c0_g1(CHS)	ATGGTCGTTGGAAGGCTATGC	GGAAGAAGTCGGCGGAGGAT
DN5329_c1_g1(F3H)	GACGGAGGCACGAACTGGAT	GCTTGGTGGTCTGCGTTCTTAA
DN3898_c0_g1(CHI)	GGGCTCAGAAATGGTGATGGT	ACTCCGATGGCAGTGAACTTAA
DN60667_c0_g1(HCT)	ACACCAAGTCACCAATCTCACC	TCGGCTCTAAGTAAGGCGTTG
DN6058_c1_g1(MYB)	GAACCACTGGAACTCGCATCT	AGAGGACGAAGAAGCAGACTGA
DN3840_c0_g1(GDH)	CACACTGATGTTCCAGCACCA	GACGACAGCAGGCGAGTAAC
DN4326_c0_g1(NR)	GGTGGCAGGATGGTGAAGTG	TCGTGGCATGGTGTTGTAATCA
DN2256_c0_g1	GATGGACTGGTGGTGTTGGTT	GCCTTGTTCATTGGTGGTGGA
DN11713_c0_g1	AATCTCCTCCACCACCTCTTCC	CGCCGCCATGTCATTCTCTG
DN2578_c0_g1	AGGCATTGTTCATCAGGAGCAT	GGAATCATAGCGTCGGAGGAAG
