# Supplementary material for: Integrated physiological and transcriptomic analysis uncovers the mechanism of moderate nitrogen application on promoting the growth and (-)-borneol accumulation of Blumea balsamifera
Source: Front Plant Sci. 2025 Jan 31;15:1531932. doi: 10.3389/fpls.2024.1531932 (PMC11825785; doi:10.3389/fpls.2024.1531932)
Supplement: Supplementary file 1 [file DataSheet1.zip › Supplementary files/Table S2.xlsx]

## Sheet: Sheet1
Table S2. Summary statistics of sequence analysis.
Sample	Raw Reads	Clean reads	Clean bases	Error(%)	Q20(%)	Q30(%)	GC(%)
CK_1	47966966	47489436	7.01 G	0.0281	95.85	93.28	45.77
CK_2	48756942	48249938	7.11 G	0.028	95.9	93.32	45.55
CK_3	48034790	47447800	7.00 G	0.0283	95.76	93.12	45.1
N1_1	50204528	49608548	7.27 G	0.028	95.93	93.35	44.99
N1_2	50313094	49798272	7.35 G	0.0276	96.09	93.58	45.12
N1_3	49481392	48941386	7.24 G	0.0277	96.04	93.49	44.82
N2_1	49032568	48561990	7.22 G	0.0278	96	93.44	45.33
N2_2	49352460	48844766	7.27 G	0.0282	95.81	93.14	45
N2_3	47240382	46826078	6.95 G	0.0279	95.92	93.37	45.34
Total	440383122	435768214	64.42 G
Note: CK, treatment with no N fertilizer; N1, treatment with 150 kg N ha-1 (moderate N); N2, treatment with 300 kg N ha-1 (high N). Q20: The percentage of bases with a Phred value>20. Q30: The percentage of bases with a Phred value>30. Three biological replicates per treatment were considered.
