# Supplementary material for: Integrated physiological and transcriptomic analysis uncovers the mechanism of moderate nitrogen application on promoting the growth and (-)-borneol accumulation of Blumea balsamifera
Source: Front Plant Sci. 2025 Jan 31;15:1531932. doi: 10.3389/fpls.2024.1531932 (PMC11825785; doi:10.3389/fpls.2024.1531932)
Supplement: Supplementary file 1 [file DataSheet1.zip › Supplementary files/Table S3.xlsx]

## Sheet: Sheet1
Table S3. Summary of the annotations of B. balsamifera compared with those in public databases.
Database	Number of unigenes	Annotation percentage (%)
Nr	35112	41.89
eggNOG	27812	33.18
Swiss-Prot	23363	27.87
Pfam	21682	25.87
GO	27816	33.18
KEGG	11799	14.08
All annotated	35418	42.25
Total unigenes	83825
